# Supplementary material for: New Mitogenomes of the Polypedilum Generic Complex (Diptera: Chironomidae): Characterization and Phylogenetic Implications
Source: Insects. 2023 Feb 27;14(3):238. doi: 10.3390/insects14030238 (PMC10054901; doi:10.3390/insects14030238)
Supplement: Supplementary file 1 [file insects-14-00238-s001.zip]

Archive with 1 entries (1 files):
- insects-2152035-supplementary.pdf
